# Supplementary material for: ﻿Rodents of Chile: a brief appraisal of their conservation status and ecological significance
Source: Zookeys. 2025 Oct 1;1254:107–29. doi: 10.3897/zookeys.1254.148057 (PMC12508768; doi:10.3897/zookeys.1254.148057)
Supplement: Supplementary material 1 — Additional information [file zookeys-1254-107_article-148057__-s001.xlsx]

## Sheet: Table S1
Table S1. Endemims and distributional ranges of Chilean rodents
No.	Order	Family	Specie	Endemims	Latitudinal distribution	Source shp distribution map
1	Rodentia	Caviidae	Cavia tschudii		18 to 20 oS	IUCN
2	Rodentia	Caviidae	Galea musteloides		18 to 20 oS	IUCN
3	Rodentia	Caviidae	Microcavia australis		43 to 50 oS	IUCN
4	Rodentia	Caviidae	Microcavia niata		18 to 21 oS	IUCN
5	Rodentia	Chinchillidae	Chinchilla chinchilla		18 to 28 oS	IUCN
6	Rodentia	Chinchillidae	Chinchilla lanigera	Endemic	28 to 31 oS	IUCN
7	Rodentia	Chinchillidae	Lagidium viscacia		18 to 43 oS	IUCN
8	Rodentia	Chinchillidae	Lagidium wolffsohni		46 to 51 oS	IUCN
9	Rodentia	Abrocomidae	Abrocoma bennettii	Endemic	24 to 34 oS	IUCN
10	Rodentia	Abrocomidae	Abrocoma cinerea		18 to 24 oS	IUCN
11	Rodentia	Ctenomyidae	Ctenomys fodax		45 to 46 oS	IUCN
12	Rodentia	Ctenomyidae	Ctenomys fulvus		20 to 24 oS	IUCN
13	Rodentia	Ctenomyidae	Ctenomys magellanicus		44 to 54 oS	IUCN
14	Rodentia	Ctenomyidae	Ctenomys maulinus		35 to 41 oS	IUCN
15	Rodentia	Ctenomyidae	Ctenomys opimus		18 to 19 oS	IUCN
16	Rodentia	Ctenomyidae	Ctenomys sericeus		47 to 48 oS	IUCN
17	Rodentia	Echimyidae	Myocastor coypus		29 to 48 oS	IUCN
18	Rodentia	Octodontidae	Aconaemys fuscus		34 to 37 oS	IUCN
19	Rodentia	Octodontidae	Aconaemys porteri		39 to 40 oS	IUCN
20	Rodentia	Octodontidae	Aconaemys sagei		38 to 40 oS	IUCN
21	Rodentia	Octodontidae	Octodon bridgesi	Endemic	34 to 40 oS	IUCN
22	Rodentia	Octodontidae	Octodon degus	Endemic	28 to 34 oS	IUCN
23	Rodentia	Octodontidae	Octodon lunatus	Endemic	30 to 33 oS	IUCN
24	Rodentia	Octodontidae	Octodon pacificus	Endemic	38 oS	IUCN
25	Rodentia	Octodontidae	Octodon ricardojeda		38 oS	---
26	Rodentia	Octodontidae	Octodontomys gliroides		18 to 20 oS	IUCN
27	Rodentia	Octodontidae	Spalacopus cyanus		27 to 36 oS	IUCN
28	Rodentia	Cricetidae	Chinchillula sahamae		18 to 19 oS	IUCN
29	Rodentia	Cricetidae	Abrothrix andina		18 to 34 oS	IUCN
30	Rodentia	Cricetidae	Abrothrix hirta		35 to 55 oS	*Map of life
31	Rodentia	Cricetidae	Abrothrix jelskii		18 to 19 oS	*Map of life
32	Rodentia	Cricetidae	Abrothrix lanosa		50 to 54 oS	IUCN
33	Rodentia	Cricetidae	Abrothrix longipilis	Endemic	30 to 34 oS	IUCN
34	Rodentia	Cricetidae	Abrothrix manni		39 to 42 oS	IUCN
35	Rodentia	Cricetidae	Abrothrix olivacea		18 to 53 oS	IUCN
36	Rodentia	Cricetidae	Abrothrix sanborni	Endemic	42 to 46 oS	IUCN
37	Rodentia	Cricetidae	Paynomys macronyx		33 to 51 oS	IUCN
38	Rodentia	Cricetidae	Geoxus annectens	Endemic	38 to 41 oS	IUCN
39	Rodentia	Cricetidae	Geoxus lafkenche	Endemic	43 oS	*Map of life
40	Rodentia	Cricetidae	Geoxus michaelseni		45 to 55 oS	---
41	Rodentia	Cricetidae	Geoxus valdivianus		35 to 52 oS	IUCN
42	Rodentia	Cricetidae	Chelemys megalonyx	Endemic	30 to 39 oS	IUCN
43	Rodentia	Cricetidae	Notiomys edwardsii		51 oS	*Map of life
44	Rodentia	Cricetidae	Akodon albiventer		18 to 20 oS	IUCN
45	Rodentia	Cricetidae	Akodon iniscatus		45 to 46 oS	IUCN
46	Rodentia	Cricetidae	Andinomys edax		18 to 19 oS	IUCN
47	Rodentia	Cricetidae	Punomys lemminus		23 oS	---
48	Rodentia	Cricetidae	Euneomys chinchilloides		52 to 55 oS	IUCN
49	Rodentia	Cricetidae	Euneomys fossor		33 to 41 oS	IUCN
50	Rodentia	Cricetidae	Irenomys tarsalis		36 to 46 oS	IUCN
51	Rodentia	Cricetidae	Neotomys ebriosus		18 to 19 oS	IUCN
52	Rodentia	Cricetidae	Oligoryzomys longicaudatus		26 to 53 oS	IUCN
53	Rodentia	Cricetidae	Oligoryzomys yatesi		54 oS	---
54	Rodentia	Cricetidae	Oligoryzomys flavescens		18 to 19 oS	---
55	Rodentia	Cricetidae	Auliscomys boliviensis		18 to 19 oS	IUCN
56	Rodentia	Cricetidae	Auliscomys sublimis		18 to 24 oS	IUCN
57	Rodentia	Cricetidae	Calomys lepidus		18 to 24 oS	IUCN
58	Rodentia	Cricetidae	Eligmodontia dunaris	Endemic	27 to 29 oS	*Map of life
59	Rodentia	Cricetidae	Eligmodontia hirtipes		18 to 23 oS	*Map of life
60	Rodentia	Cricetidae	Eligmodontia morgani		42 to 53 oS	IUCN
61	Rodentia	Cricetidae	Eligmodontia puerulus		18 to 24 oS	IUCN
62	Rodentia	Cricetidae	Eligmodontia typus		50 to 52 oS	IUCN
63	Rodentia	Cricetidae	Loxodontomys micropus		32 to 53 oS	IUCN
64	Rodentia	Cricetidae	Phyllotis darwini	Endemic	23 to 37 oS	IUCN
65	Rodentia	Cricetidae	Phyllotis limatus		18 to 23 oS	IUCN
66	Rodentia	Cricetidae	Phyllotis magister		18 to 23 oS	IUCN
67	Rodentia	Cricetidae	Phyllotis osgoodi	Endemic	18 to 19 oS	IUCN
68	Rodentia	Cricetidae	Phyllotis xanthopygus		18 to 50 oS	IUCN
69	Rodentia	Cricetidae	Reithrodon auritus		44 to 54 oS	IUCN
IUCN (2024) The Red List of Threatened Species. International Union for Conservation Nature. Available from: https://www.iucnredlist.org
*Jetz W, McPherson JM, Guralnick RP (2012) Integrating biodiversity distribution knowledge: toward a global map of life. Trends in Ecology and Evolution 27:151–159. doi:10.10 16/j.tree.2011.09.007

## Sheet: Table S2
Table S2. Conservation and protecction status per rodent species of Chile
No.	Family	Specie	IUCN	IUCN reference	RCE
1	Caviidae	Cavia tschudii	LC	Dunnum et al., 2016	VU
2	Caviidae	Galea musteloides	DD	Roach 2016	NT
3	Caviidae	Microcavia australis	LC	Roach 2016	NT
4	Caviidae	Microcavia niata	LC	Bernal et al., 2016	---
5	Chinchillidae	Chinchilla chinchilla	EN	Roach 2016	CR
6	Chinchillidae	Chinchilla lanigera	EN	Roach 2016	EN
7	Chinchillidae	Lagidium viscacia	LC	Bernal 2016	LC
8	Chinchillidae	Lagidium wolffsohni	DD	Roach 2016	VU
9	Abrocomidae	Abrocoma bennettii	LC	Roach 2016	LC
10	Abrocomidae	Abrocoma cinerea	LC	Bernal et al., 2016	LC
11	Ctenomyidae	Ctenomys fodax	DD	Ojeda 2019	---
12	Ctenomyidae	Ctenomys fulvus	DD	Bidau et al., 2019	LC
13	Ctenomyidae	Ctenomys magellanicus	LC	Bidau 2019	VU
14	Ctenomyidae	Ctenomys maulinus	LC	Bidau 2016	---
15	Ctenomyidae	Ctenomys opimus	LC	Dunnum et al., 2016	---
16	Ctenomyidae	Ctenomys sericeus	DD	Bidau 2019	---
17	Echimyidae	Myocastor coypus	LC	Ojeda et al., 2016	LC
18	Octodontidae	Aconaemys fuscus	LC	Roach 2016	---
19	Octodontidae	Aconaemys porteri	DD	Roach 2016	NT
20	Octodontidae	Aconaemys sagei	DD	Roach 2016	---
21	Octodontidae	Octodon bridgesi	VU	Roach 2016	LC
22	Octodontidae	Octodon degus	LC	Roach 2016	---
23	Octodontidae	Octodon lunatus	NT	Roach 2016	NT
24	Octodontidae	Octodon pacificus	CR	Roach 2016	---
25	Octodontidae	Octodon ricardojeda	NE	---	---
26	Octodontidae	Octodontomys gliroides	LC	Weksler 2016	---
27	Octodontidae	Spalacopus cyanus	LC	Roach 2016	LC
28	Cricetidae	Chinchillula sahamae	LC	Dunnum et al., 2016	DD
29	Cricetidae	Abrothrix andina	LC	Pardinas et al., 2016	---
30	Cricetidae	Abrothrix hirta	NE	---	---
31	Cricetidae	Abrothrix jelskii	LC	Jayat 2016	---
32	Cricetidae	Abrothrix lanosa	LC	D´Elia 2016	---
33	Cricetidae	Abrothrix longipilis	LC	D´Elia et al., 2016	LC
34	Cricetidae	Abrothrix manni	LC	Teta et al., 2019	---
35	Cricetidae	Abrothrix olivacea	LC	Patterson et al., 2017	---
36	Cricetidae	Abrothrix sanborni	NT	D´Elia et al., 2018	---
37	Cricetidae	Paynomys macronyx	LC	D´Elia et al., 2016	---
38	Cricetidae	Geoxus annectens	VU	Patterson et al., 2018	---
39	Cricetidae	Geoxus lafkenche	NE	---	---
40	Cricetidae	Geoxus michaelseni	NE	---	---
41	Cricetidae	Geoxus valdivianus	LC	D´Elia et al., 2016	LC
42	Cricetidae	Chelemys megalonyx	NT	D´Elia et al., 2019	VU
43	Cricetidae	Notiomys edwardsii	LC	Pardinas et al., 2016	---
44	Cricetidae	Akodon albiventer	LC	Dunnum et al., 2016	---
45	Cricetidae	Akodon iniscatus	LC	Pardinas et al., 2016	---
46	Cricetidae	Andinomys edax	LC	Dunnum et al., 2016	---
47	Cricetidae	Punomys lemminus	VU	Patterson et al., 2018	---
48	Cricetidae	Euneomys chinchilloides	DD	Pardinas et al., 2019	LC
49	Cricetidae	Euneomys fossor^	LC	D´Elia 2016	LC
50	Cricetidae	Irenomys tarsalis	LC	Pardinas et al., 2016	LC
51	Cricetidae	Neotomys ebriosus	LC	Vargas et al., 2016	---
52	Cricetidae	Oligoryzomys longicaudatus	LC	Pardinas et al., 2016	---
53	Cricetidae	Oligoryzomys yatesi	NE	---	---
54	Cricetidae	Oligoryzomys flavescens	LC	Weksler et al., 2016	---
55	Cricetidae	Auliscomys boliviensis	LC	Bernal et al., 2016	---
56	Cricetidae	Auliscomys sublimis	LC	Dunnum et al., 2016	LC
57	Cricetidae	Calomys lepidus	LC	Dunnum et al., 2016	---
58	Cricetidae	Eligmodontia dunaris	NE	---	---
59	Cricetidae	Eligmodontia hirtipes	NE	---	---
60	Cricetidae	Eligmodontia morgani	LC	Ojeda et al., 2016	---
61	Cricetidae	Eligmodontia puerulus	LC	Ojeda et al., 2016	LC
62	Cricetidae	Eligmodontia typus	LC	Cassola 2016	---
63	Cricetidae	Loxodontomys micropus	LC	Pardinas et al., 2016	---
64	Cricetidae	Phyllotis darwini	LC	D´Elia 2016	---
65	Cricetidae	Phyllotis limatus	LC	Vivar 2016	---
66	Cricetidae	Phyllotis magister	LC	Zeballos et al., 2016	---
67	Cricetidae	Phyllotis osgoodi	DD	D´Elia 2019	---
68	Cricetidae	Phyllotis xanthopygus	LC	Bernal et al., 2016	---
69	Cricetidae	Reithrodon auritus	LC	Pardinas et al., 2016	---
^Threat status classification of Euneomys mordax
IUCN: DD: Data Deficient, NE: Not Evaluated, LC: Least Concern, NT: Near Threatened, VU: Vulnerable, EN: Endangered, CR: Critically Endangered (IUCN 2024).
RCE: DD: Data Deficient, LC: Least Concern, NT: Near Threatened, Vu: Vulnerable, EN: Endangered, CR: Critically Endangered (MMA 2024)

## Sheet: Table S3
Table S3. Rationale of threat status of rodents of Chile.
No.	Scientific name	Red List Category	Description threat	Current threats following IUCN classification schemes*					Year Published
1	Abrocoma bennettii	Least Concern	There are possible threats from mining and tourism activities in the Andes area. Further threats are posed by agricultural activities on central valleys and cordillera de la Costa (G. D'elia pers. comm.).	2. Agriculture & aquaculture -> 2.1. Annual & perennial non-timber crops -> 2.1.2. Small-holder farming					2016
2	Abrocoma cinerea	Least Concern	There are no major threats to this species. In the past there was some commercial collection of this species for fur.						2016
3	Cavia tschudii	Least Concern	There are no major threats to this species.						2016
4	Galea musteloides	Data Deficient	There are no major threats to this species.						2016
5	Microcavia niata	Least Concern	There do not appear to be any major threats to this species.						2016
6	Microcavia australis	Least Concern	There are no major threats to the species throughout its range. Several local extinctions were reported due to over-predation by the minor grison (Galictis cuja), a small native mustelid (Rood 1970, 1972).						2016
7	Lagidium viscacia	Least Concern	It is locally hunted by people for meat and fur although, in general, this does not significantly impact populations (Barquez et al. 2006). There appear to be no major threats to this species.	5. Biological resource use -> 5.1. Hunting & trapping terrestrial animals -> 5.1.1. Intentional use (species is the target)					2016
8	Lagidium wolffsohni	Data Deficient	This species has been traditionally hunted for food and its fur.	5. Biological resource use -> 5.1. Hunting & trapping terrestrial animals -> 5.1.1. Intentional use (species is the target)					2016
9	Chinchilla chinchilla	Endangered	The species was hunted extensively in the past, almost to extinction. Mining, agriculture and grazing, removing wild specimens for fur farming, and lack of habitat and education are main threats to the species (Amy Deane pers. comm).	2. Agriculture and aquaculture-> 2.2 Wood and pulp plantations -> 2.2.2 Agro-industry plantations	3. Energy production & mining -> 3.2. Mining & quarrying	5. Biological resource use -> 5.2. Gathering terrestrial plants -> 5.2.4. Motivation Unknown/Unrecorded	5. Biological resource use -> 5.3. Logging & wood harvesting -> 5.3.5. Motivation Unknown/Unrecorded	7. Natural system modifications -> 7.1. Fire & fire suppression -> 7.1.3. Trend Unknown/Unrecorded	2016
10	Chichilla lanigera	Endangered	This species has been threatened for years by human activities, including poaching, the pet trade, hunting, grazing by cattle and goats, mining, and firewood extraction. Despite current protection measures, populations are continuing to decline (Jimenez 1996). Major threats include mining near colonies. Predation by foxes and owls has been recorded previously (Jimenez 1996, Amy Deane pers. comm.)…	2. Agriculture & aquaculture -> 2.3. Livestock farming & ranching -> 2.3.2. Small-holder grazing, ranching or farming	3. Energy production & mining -> 3.2. Mining & quarrying	5. Biological resource use -> 5.1. Hunting & trapping terrestrial animals -> 5.1.1. Intentional use (species is the target)	5. Biological resource use -> 5.3. Logging & wood harvesting -> 5.3.5. Motivation Unknown/Unrecorded		2016
11	Ctenomys fulvus	Data Deficient	There is no information available on the threats, if any, to this species.						2019
12	Ctenomys magellanicus	Least Concern	There is historical information that species is declining throughout its range for several decades (Lessa pers. comm.). There is concern that this speciec is experiencing a population decline due to overexploitation, shrinkage in distribution, and habitat destruction and degradation from grazing of sheep in its range.	2. Agriculture & aquaculture -> 2.3. Livestock farming & ranching -> 2.3.2. Small-holder grazing, ranching or farming					2019
13	Ctenomys maulinus	Least Concern	No major threats to this species are described, although volcanic eruptions have been reported to cause demographic changes and loss of genetic variation in a local population in the past (Bidau 2015).						2016
14	Ctenomys opimus	Least Concern	There appear to be no major threats to this species.						2016
15	Ctenomys fodax	Data Deficient	There is no information available on the threats, if any, to this species.						2019
16	Ctenomys sericeus	Data Deficient	There is no information available on any threats to this species.						2019
17	Aconaemys porteri	Data Deficient	Little is known of the threats to this species.						2016
18	Aconaemys fuscus	Least Concern	This species experienced a significant reduction in its distribution within the Holocene at its northern limits. Local level extinction risks exist due to habitat alteration for livestock grazing and conversion to plantations of Pinus radiata (Verzi et al. 2015)	2. Agriculture & aquaculture -> 2.3. Livestock farming & ranching -> 2.3.2. Small-holder grazing, ranching or farming					2016
19	Aconaemys sagei	Data Deficient	Habitat loss is a major threat for this species (Ojeda pers. comm.).	5. Biological resource use -> 5.3. Logging & wood harvesting -> 5.3.5. Motivation Unknown/Unrecorded					2016
20	Octodontomys gliroides	Least Concern	There are no known threats to this species.						2016
21	Chinchillula sahamae	Least Concern	There are no major threats to this species. It was historically trapped, around fifty years ago, for its skin; this is not a current threat to the species.						2016
22	Auliscomys sublimis	Least Concern	There are no known threats to this species.						2016
23	Auliscomys boliviensis	Least Concern	There appear to be no major threats to this species.						2016
24	Abrothrix andina	Least Concern	Threats are not known.						2016
25	Abrothrix manni	Least Concern	The Valdivian ecoregion—a biogeographic island separated from climatically similar areas by deserts and extensive ocean barriers—has been largely degraded by humans through intensive logging to raise livestock, extract wood for fuel and construction, and convert native forests to timber plantations (Armesto et al. 1998, 2010; Smith-Ramirez 2004). This species is threatened by habitat degradation …	2. Agriculture & aquaculture -> 2.1. Annual & perennial non-timber crops -> 2.1.2. Small-holder farming	2. Agriculture & aquaculture -> 2.1. Annual & perennial non-timber crops -> 2.1.3. Agro-industry farming	2. Agriculture & aquaculture -> 2.2. Wood & pulp plantations -> 2.2.1. Small-holder plantations	2. Agriculture & aquaculture -> 2.2. Wood & pulp plantations -> 2.2.2. Agro-industry plantations		2019
26	Abrothrix longipilis	Least Concern	No major threats for this species.						2016
27	Abrothrix lanosa	Least Concern							2016
28	Abrothrix sanborni	Near Threatened	Threats include deforestation of the coastal forest for timber activities.	5. Biological resource use -> 5.3. Logging & wood harvesting -> 5.3.5. Motivation Unknown/Unrecorded					2018
29	Abrothrix olivacea	Least Concern	No major threats for this species.						2017
30	Abrothrix jelskii	Least Concern	There are no major threats to this species.						2016
31	Neotomys ebriosus	Least Concern	It is threatened in parts of its range through modification of the species' wetland habitat, for example through extraction of water for irrigation purposes.	2. Agriculture & aquaculture -> 2.1. Annual & perennial non-timber crops -> 2.1.2. Small-holder farming	2. Agriculture & aquaculture -> 2.1. Annual & perennial non-timber crops -> 2.1.3. Agro-industry farming	7. Natural system modifications -> 7.2. Dams & water management/use -> 7.2.3. Abstraction of surface water (agricultural use)			2016
32	Geoxus valdivianus	Least Concern	No major threats for this species.						2016
33	Geoxus annectens	Vulnerable	In the region, forests are highly fragmented and under increasing pressure from logging activities.	5. Biological resource use -> 5.3. Logging & wood harvesting -> 5.3.5. Motivation Unknown/Unrecorded					2018
34	Euneomys chinchilloides	Data Deficient	The only known threat to this species is overgrazing of its habitat by sheep.	2. Agriculture & aquaculture -> 2.3. Livestock farming & ranching -> 2.3.2. Small-holder grazing, ranching or farming					2019
35	Euneomys fossor	Data Deficient	There is nothing known of threats to this species.						2019
36	Chelemys megalonyx	Near Threatened	This species is threatened by habitat destruction due to urban development, agricultural activities, viniculture and cattle activities.	1. Residential & commercial development -> 1.1. Housing & urban areas	2. Agriculture & aquaculture -> 2.1. Annual & perennial non-timber crops -> 2.1.2. Small-holder farming	2. Agriculture & aquaculture -> 2.1. Annual & perennial non-timber crops -> 2.1.3. Agro-industry farming	2. Agriculture & aquaculture -> 2.3. Livestock farming & ranching -> 2.3.2. Small-holder grazing, ranching or farming	2. Agriculture & aquaculture -> 2.3. Livestock farming & ranching -> 2.3.3. Agro-industry grazing, ranching or farming	2019
37	Octodon bridgesi	Vulnerable	The habitat shows a high rate of deforestation by forestry and agricultural activities. This species is considered vulnerable in Chile and is considered a pest in some commercial forests (Verzi et al., 2015). The reliance of this species on disappearing dense woodlands is implied by its extinctions from several localities in central Chile since pre-Colombian times (Simonetti and Saavedra 1998). I…	2. Agriculture & aquaculture -> 2.1. Annual & perennial non-timber crops -> 2.1.2. Small-holder farming	5. Biological resource use -> 5.1. Hunting & trapping terrestrial animals -> 5.1.3. Persecution/control	5. Biological resource use -> 5.3. Logging & wood harvesting -> 5.3.5. Motivation Unknown/Unrecorded			2016
38	Octodon degus	Least Concern	There are no major threats for this species at present.						2016
39	Octodon lunatus	Near Threatened	The major threat to this species is loss of habitat to agricultural expansion and livestock grazing. Urban expansion is also a threat for the species (R. Ojeda pers. comm.).	1. Residential & commercial development -> 1.2. Commercial & industrial areas	2. Agriculture & aquaculture -> 2.1. Annual & perennial non-timber crops -> 2.1.4. Scale Unknown/Unrecorded	2. Agriculture & aquaculture -> 2.3. Livestock farming & ranching -> 2.3.2. Small-holder grazing, ranching or farming			2016
40	Octodon pacificus	Critically Endangered	The islanders rely heavily on the vegetation for their subsistence which has led to significant degradation of the natural habitats. Human activity has resulted in the almost total deforestation of lowlands which are now dominated by grasslands. The Valdivian forest is now restricted to the highest elevations and subject to logging (Saavedra et al. 2003).	2. Agriculture & aquaculture -> 2.1. Annual & perennial non-timber crops -> 2.1.1. Shifting agriculture	5. Biological resource use -> 5.2. Gathering terrestrial plants -> 5.2.2. Unintentional effects (species is not the target)	5. Biological resource use -> 5.3. Logging & wood harvesting -> 5.3.3. Unintentional effects: (subsistence/small scale) [harvest]	5. Biological resource use -> 5.3. Logging & wood harvesting -> 5.3.4. Unintentional effects: (large scale) [harvest]		2016
41	Spalacopus cyanus	Least Concern	In the Red List of Chilean Terrestrial Vertebrates is classified as Endangered (CONAF 1993). The habitats that this species inhabit are under threat from deforestation and over grazing by domesticated mammals.	2. Agriculture & aquaculture -> 2.3. Livestock farming & ranching -> 2.3.2. Small-holder grazing, ranching or farming	5. Biological resource use -> 5.3. Logging & wood harvesting -> 5.3.5. Motivation Unknown/Unrecorded				2016
42	Akodon albiventer	Least Concern	There are no major threats to this species.						2016
43	Akodon iniscatus	Least Concern	No major threats exist for this species, however, some populations are threatened locally by habitat disturbance related to overgrazing, which is common for all species of rodents in Patagonia area.	2. Agriculture & aquaculture -> 2.3. Livestock farming & ranching -> 2.3.2. Small-holder grazing, ranching or farming					2016
44	Andinomys edax	Least Concern	There are no major threats to this species.						2016
45	Loxodontomys micropus	Least Concern	No major threats for this species.						2016
46	Calomys lepidus	Least Concern	There appear to be no major threats to this species.						2016
47	Paynomys macronyx	Least Concern	No major threats for this species.						2016
48	Eligmodontia morgani	Least Concern	No major threats for this species.						2016
49	Eligmodontia puerulus	Least Concern	No major threats for this species.						2016
50	Eligmodontia typus	Least Concern	No major threats are known to this species.						2016
51	Irenomys tarsalis	Least Concern	The species is very associated to forests, so deforestation can be considered a threat for it.	5. Biological resource use -> 5.3. Logging & wood harvesting -> 5.3.5. Motivation Unknown/Unrecorded					2016
52	Notiomys edwardsii	Least Concern	No major threats for this species.						2016
53	Oligoryzomys flavescens	Least Concern	There are no major threats at this time.						2016
54	Oligoryzomys longicaudatus	Least Concern	No major threats for this species.						2016
55
56	Phyllotis magister	Least Concern	There are no major threats to this species.						2016
57	Phyllotis darwini	Least Concern	No major threats are known for this species.						2016
58	Phyllotis osgoodi	Data Deficient	Populations could potentially be threatened by mining activities in some areas; however, there are no known major threats to the species.	3. Energy production & mining -> 3.2. Mining & quarrying					2019
59	Phyllotis xanthopygus	Least Concern	There are no major threats to this species.						2016
60	Phyllotis limatus	Least Concern	In coastal areas the species is threatened by loss of habitat, but in the majority of its range there are no major threats.						2016
61	Reithrodon auritus	Least Concern	No major threats for this species.						2016
62	Punomys lemminus	Vulnerable	This montane species may be threatened by drainage of suitable wet habitat, although this needs to be confirmed. It has a restricted elevational range which is considered to be threatened by climatic changes.	11. Climate change & severe weather -> 11.1. Habitat shifting & alteration	7. Natural system modifications -> 7.2. Dams & water management/use -> 7.2.8. Abstraction of ground water (unknown use)				2018
63	Myocastor coypus	Least Concern	There are no major threats to this species (Bertolino 2005). In parts of Argentina, however, it is considered endangered. Cattle ranchers have eliminated it from much of the centre of its native range.						2016
*IUCN classification schemes https://www.iucnredlist.org/resources/classification-schemes

## Sheet: Table S4
Table S4. Biological traits of Chilean rodents.
Specie	Abbreviation	Body mass (g)	Sexual maturity (female)	Gestation length (days)	Weaning length (days)	Litter size	Litter size per year	Body lenght (mm)	Latitudinal range
Abrocoma bennettii	Ab.be	250.5	244.685	98.875	40.988	3	2	325	10
Abrocoma cinerea	Ab.c	250	251.621	112.269	39.992	1.995	1.923	290	6
Abrothrix andina	Ab.a	24.91	72.928	23.79	23.08	4.171	3.537	130	16
Abrothrix jelskii	Ab.j	34.5	63.935	23.524	21.436	4.212	3.573	95	1
Abrothrix lanosa	Ab.la	27.83	72.562	23.826	22.662	4.174	3.486	110	4
Abrothrix longipilis	Ab.lo	38.86	63.003	21.902	21.035	4.845	4	150	4
Abrothrix olivacea	Ab.o	24.52	191.716	24.377	23.464	5.42	2.25	110	35
Abrothrix sanborni	Ab.sa	24.7	81.72	25.58	24.696	3.747	3.482	120	4
Aconaemys fuscus	Ac.f	133.5	230.493	91.382	32.794	3.23	2.095	170	3
Aconaemys porteri	Ac.p	113.5	235.973	89.436	33.562	3.23	2.049	180	1
Aconaemys sagei	Ac.sa	96.5	242.567	88.109	31.597	3.075	2.029	170	2
Akodon albiventer	Ak.a	21.8	78.301	25.907	22.651	3.634	3.551	90	2
Akodon iniscatus	Ak.i	28.7	63.844	23.7	21.538	3.725	3.623	110	1
Andinomys edax	An.e	69.75	123.49	28.41	23.809	2.91	3.03	270	1
Auliscomys boliviensis	Au.bo	65.7	79.61	28.646	24.008	3.4	3.604	120	1
Auliscomys sublimis	Au.su	38	68.991	26.064	23.125	3.753	3.626	110	6
Calomys lepidus	Ca.le	26.6	53.606	23.26	19.524	4.22	4.69	90	6
Cavia tschudii	Ca.t	1000	67.46	63.001	18.952	2.02	5	270	2
Paynomys macronyx	Ch.ma	73.3	72.968	24.182	21.556	4.37	3.563	140	18
Chelemys megalonyx	Ch.me	50.8	75.476	25.407	23.338	3.962	3.489	130	9
Chinchilla chinchilla	Ch.ch	499.99	241.744	111.735	51.495	1.75	2	380	10
Chinchilla lanigera	Ch.la	417	240	112.47	54	1.685	2	260	3
Chinchillula sahamae	Ch.sa	169.75	111.264	33.592	25.226	2.76	3.269	280	1
Ctenomys fodax	Ct.fo	259.74	228.36	102.67	36.523	4.17	1.75	260	1
Ctenomys fulvus	Ct.fu	262	281.026	86.758	39.239	2.6	1.843	240	4
Ctenomys magellanicus	Ct.mag	272	245.676	94.07	36.607	2.644	2.01	220	10
Ctenomys maulinus	Ct.mau	215	213.08	91.32	33.871	2.6	2.146	210	6
Ctenomys opimus	Ct.op	361.5	365	60.83	44.27	2	1	270	1
Ctenomys sericeus	Ct.se	400	277.169	92.839	38.441	2.661	1.866	208	1
Eligmodontia morgani	El.mo	16.5	60.51	23.673	20.614	4.494	3.996	80	11
Eligmodontia puerulus	El.pu	28.5	54.407	18.38	18.262	5.12	4.076	85	6
Eligmodontia typus	El.ty	17.3	54.407	18.38	18.262	5.12	4.065	80	2
Euneomys chinchilloides	Eu.ch	87.63	74.228	26.035	22.759	4.064	3.287	150	3
Euneomys fossor	Eu.fo	82	93.018	30.181	23.67	2.986	3.156	150	8
Galea musteloides	Ga.mu	480	66	54	38.654	2.63	7	240	2
Geoxus valdivianus	Ge.v	31.5	102.166	27.939	24.581	3.4	3.176	110	17
Irenomys tarsalis	Ir.ta	43.15	75.782	25.169	23.461	3.85	3.485	140	10
Lagidium viscacia	La.vi	1540	210.305	132.547	25.909	1.25	2	460	25
Lagidium wolffsohni	La.wo	2682.01	332.063	133.614	1.94	1.5	1.963	480	5
Loxodontomys micropus	Lo.mi	70.76	64.921	27.252	22.385	4.16	3.962	157	21
Microcavia australis	Mi.au	286.1	69.785	54.785	21	2.48	4.25	245	5
Microcavia niata	Mi.ni	255.2	99.744	54	20.88	3.16	5	190	3
Myocastor coypus	My.co	6937.45	159.789	131.86	57.828	5.34	2.32	500	19
Neotomys ebriosus	Neo.e	64.5	73.003	27.023	22.643	4.259	3.247	180	1
Notiomys edwardsii	No.ed	21.3	83.017	25.126	22.511	3.786	3.287	86	1
Octodon bridgesi	Oc.bri	150	233.268	88.225	32.473	3.033	2.095	200	6
Octodon degus	Oc.de	210	187.19	90.091	36	5.31	1.8	310	6
Octodon lunatus	Oc.lu	233	230.42	90.196	33.012	2.974	2.052	188	3
Octodon pacificus	Oc.pa	194.34	248.16	91.94	36.183	2.582	2.009	220	1
Octodontomys gliroides	Oc.gli	150	264.051	103.839	42.002	2.035	1.899	180	2
Oligoryzomys longicaudatus	Ol.lo	27	27.72	25.316	20.754	4.385	4.811	107	27
Oligoryzomys flavescens	Ol.fl	21.3	49.503	24.64	19.979	4.175	4.548	93	1
Phyllotis darwini	Phy.d	50.83	56.79	33.649	21.402	4.02	4.275	120	14
Phyllotis limatus	Phy.li	48.29	56.79	33.649	20.863	4.02	4.207	120	5
Phyllotis magister	Phy.m	68.5	56.79	33.649	22.398	4.02	4.348	150	5
Phyllotis osgoodi	Phy.o	45.1	56.79	33.649	21.163	4.02	4.225	135	1
Phyllotis xanthopygus	Phy.x	56.3	56.79	33.649	21.218	4.02	4.062	148	32
Punomys lemminus	Pu.le	84.8	96.277	31.53	23.499	1.94	3.364	142	1
Reithrodon auritus	Re.au	70.85	60.94	26.445	22.962	4.515	3.366	150	10
Spalacopus cyanus	Spa.c	127.5	324.001	80.3	59.66	2.4	1.775	144	9

## Sheet: Table S5
Table S5. Factor loadings of the Principal Components Analysis of the biological traits of Chilean rodents.
Variable	PC1	PC2
Body mass (g)	0.238671	-0.609528
Sexual maturity (female)	0.443691	0.195768
Gestation length (days)	0.463183	-0.0517197
Weaning length (days)	0.356108	0.0439881
Litter size	-0.312163	-0.354369
Litter size per year	-0.386365	-0.136134
Body lenght (mm)	0.395909	-0.298488
Latitudinal range	-0.0368328	-0.593579
